# Supplementary material for: Ribosomal DNA arrays are the most H-DNA rich element in the human genome
Source: NAR Genom Bioinform. 2025 Mar 4;7(1):lqaf012. doi: 10.1093/nargab/lqaf012 (PMC11879447; doi:10.1093/nargab/lqaf012)
Supplement: lqaf012_Supplemental_Files [file lqaf012_supplemental_files.zip]

Archive with 2 entries (2 files):
- Mirror Repeats Manuscript_revision_2_supplementary.pdf
- Supplementary_Data_Table.txt
