# Supplementary material for: Ribosomal DNA arrays are the most H-DNA rich element in the human genome
Source: NAR Genom Bioinform. 2025 Mar 4;7(1):lqaf012. doi: 10.1093/nargab/lqaf012 (PMC11879447; doi:10.1093/nargab/lqaf012)
Supplement: lqaf012_Supplemental_Files [file lqaf012_supplemental_files.zip › Supplementary_Data_Table.txt]

SLIT3
TMEM132D
RPTOR
NT5C1A
LOC105369559
LOC105375970
LOC105377294
ABCC3
TBCD
PKHD1
LINC01925
OLFM1
DLG2
INSYN2B
IGK
LOC124904603
DOCK2
SDR16C5
PCDH15
GUSBP15
MAP3K15
WDR64
RPL29P21
LOC124902422
RANBP2
CLSTN2
LOC105371302
LINC02770
ZAN
MID2
SOX6
GSG1L
LOC124902789
LOC100128993
SLC2A5
GPATCH2
DNAH17
IPO11
LRBA
LINC01619
USH2A
CLUL1
KIRREL3
ARHGAP22
VPS8
ADAP1
SGIP1
CHST8
DISC1FP1
GRID2
SUGCT
P2RX5
GPR139
PIK3C2A
LOC105371952
LINC00664
ZNF324B
NGB
CENPM
OR6J1
MTERF3
LOC128966592
FRMPD4
LOC105370055
RGPD5
PID1
ALOXE3
ANXA8
PRIM2
CNR2
LOC124904664
SLC24A3
ADGRE2
MEGF10
THSD7B
LIPG
LOC105379623
FGF14
PKD1L3
COPE
CCDC38
LINC01322
MIR4432HG
LOC101928335
MROH1
LINC02346
LOC107984393
PJA2
APBA1
LOC105369890
TPD52L1
ZNF423
RIPOR3
COL26A1
TRERF1
LINC01924
RNASE10
NTM
HGSNAT
